# Supplementary material for: Nano-priming modulates antioxidant enzymes and NHX/SOS-mediated ion homeostasis to improve salinity tolerance in barley genotypes
Source: Plant Cell Rep. 2026 Apr 13;45(5):122. doi: 10.1007/s00299-026-03798-6 (PMC13076421; doi:10.1007/s00299-026-03798-6)
Supplement: Supplementary file 2 — Supplementary file2 (XLSX 16 KB) Table S1 Minimum, maximum, and mean for all traits scored on ten contrasting barley genotypes under control and salt stress (200 mM NaCl) conditions for unprimed seeds.Table S2 Minimum, maximum, and mean for all traits scored on ten contrasting barley genotypes under control and salt stress (200 mM NaCl) conditions for hydro-primed seeds.Table S3 Minimum, maximum, and mean for all traits scored on ten contrasting barley genotypes under control and salt stress (200 mM NaCl) conditions for nano-primed seeds.Table S4 Analysis of variance (ANOVA) for all genes (HvAPX, HvCAT1, HvGPX, HvGR, HvNHX1, HvNHX2, HvNHX3, HvSODA, HvSOS1, and HvSOS3) under all treatments (control, salinity, and salinity with nano-priming) [file 299_2026_3798_MOESM2_ESM.xlsx]

## Sheet: Table S1
Table S1 Minimum, maximum, and mean for all traits scored on ten contrasting barley genotypes under control and salt stress (200 mM NaCl) conditions for un-primed seeds
	Minimum		Maximum		Mean
Values	Control	Salinity	Control	Salinity	Control	Salinity
Traits
Protein (Pro)	10.6	8.5	26.2	23.4	17.53	15.15
Carbohydrate (C)	24	42	90	110	55.65	82.3
Proline (Pr)	26	84	120	370	58.67	190.77
Sodium (Na+)	253	355	485	540	345.67	437.27
Potassium (K+)	70	74	212	244	108.77	123.42
Potassium- Sodium ratio (K+/Na+)	0.21	0.15	0.48	0.51	0.31	0.28
Sodium- Potassium ratio (Na+/K+)	2.09	1.96	4.83	6.52	3.44	4.01
Phosphorus (P)	17	18.7	26	27	21.86	22.46
Peroxidase (POD)	29	40	183	190	90.09	117.03
Glutathione S Transferase (GST)	35	56.5	90	160	64.47	96.49
Catalase (CAT)	18.5	35	46.5	98	33.81	54.95
Total Antioxidant Capacity (TAC)	2.35	2.5	6.52	7.4	4.45	5.27

## Sheet: Table S2
Table S2 Minimum, maximum, and mean for all traits scored on ten contrasting barley genotypes under control and salt stress (200 mM NaCl) conditions for hydro-primed seeds
	Minimum		Maximum		Mean
Values	Control	Salinity	Control	Salinity	Control	Salinity
Traits
Protein (Pro)	7.9	4	28	21	18.46	14.95
Carbohydrate (C)	38.1	38.5	114	115	63.89	71.99
Proline (Pr)	26	34	425	233	91.35	119.61
Sodium (Na+)	225	259	483	595	325.33	413.43
Potassium (K+)	41	59	165	190	90.92	113.27
Potassium- Sodium ratio (K+/Na+)	0.15	0.14	0.44	0.47	0.28	0.27
Sodium- Potassium ratio (Na+/K+)	2.3	2.15	6.68	7.39	3.95	4.11
Phosphorus (P)	15.9	17.3	26.6	28	21.18	22.57
Peroxidase (POD)	20	45.4	192	176	98.79	108.44
Glutathione S Transferase (GST)	24	53	92	151	61.27	86.89
Catalase (CAT)	15	29	49	104	31.88	49.5
Total Antioxidant Capacity (TAC)	2.6	3.4	8.6	8.63	5.25	5.92

## Sheet: Table S3
Table S3 Minimum, maximum, and mean for all traits scored on ten contrasting barley genotypes under control and salt stress (200 mM NaCl) conditions for nano-primed seeds
	Minimum		Maximum		Mean
Values	Control	Salinity	Control	Salinity	Control	Salinity
Traits
Protein (Pro)	5.5	7.1	26.5	23	15.64	15.87
Carbohydrate (C)	21	41	104	155	53.39	93.94
Proline (Pr)	20	83	102	679	54.97	218.87
Sodium (Na+)	220	256	487	537	308.37	404.63
Potassium (K+)	39	52	118	260	72.78	101.75
Potassium- Sodium ratio (K+/Na+)	0.1	0.14	0.35	0.53	0.24	0.25
Sodium- Potassium ratio (Na+/K+)	2.86	1.89	9.77	7.22	4.53	4.56
Phosphorus (P)	16.3	17.2	26.7	27	20.58	22.9
Peroxidase (POD)	22	50	183	210	94.15	136.13
Glutathione S Transferase (GST)	20	43	94	172	61.2	90.25
Catalase (CAT)	19	30	50.5	121	30.21	55.22
Total Antioxidant Capacity (TAC)	2.3	4.7	13.5	12	5.6	7.6

## Sheet: Table S4
Table S4 Analysis of variance (ANOVA) for all genes (HvAPX, HvCAT1, HvGPX, HvGR, HvNHX1, HvNHX2, HvNHX3, HvSODA, HvSOS1, and HvSOS3) under all treatments (control, salinity, and salinity with nano-priming)
Sources of variance	Genotypes (G)			Replicates (R)			R x G
	Control	Salinity	Salinity+Nano	Control	Salinity	Salinity+Nano	Control	Salinity	Salinity+Nano
(Degree of freedom) DF	4			2			6
SODA	81.29**	87.90**	37.48**	0.07	2.82	0.13	0.051	0.08	0.22
CAT1	91.84**	525.88**	31.57**	0.76	1.07	0.34	0.031	0.05	0.06
NHX3	147.21**	381.37**	239.86**	0.76	1.37	0.07	0.76	0.08	0.08
SOS1	9.90**	40.91**	30.89**	0.03	3.09	0.01	0.094	0.08	0.055
APX	12.77**	70.09**	31.13**	0.05	2.82	0.82	0.054	0.06	0.073
SOS3	86.91**	69.41**	186.37**	4.35+	0.29	1.42	0.029	0.132	0.034
NHX1	36.26**	79.90**	137.14**	0.18	0.45	2.33	0.051	0.13	0.034
GPX	551.32**	25.71**	816.58**	0.42	0.36	1.73	0.05	0.13	0.03
NHX2	24.62**	54.76**	110.31**	0.38	0.28	1.6	0.042	0.124	0.03
GR	143.71**	72.46**	25.23**	0.65	0.34	1.38	0.036	0.126	0.03
	** Significant at P=0.01; * significant at P=0.05, and + significant at P=0.1
